# Supplementary material for: Transcriptome analysis reveals anthocyanin regulation in Chinese cabbage (Brassica rapa L.) at low temperatures
Source: Sci Rep. 2022 Apr 15;12:6308. doi: 10.1038/s41598-022-10106-1 (PMC9012755; doi:10.1038/s41598-022-10106-1)
Supplement: Supplementary file 2 — Supplementary Information 2. [file 41598_2022_10106_MOESM2_ESM.xlsx]

## Sheet: Table S1
Table S1. Statistics of Illumina sequencing data
ID	Total Reads	Clean reads	Clean data	GC Content	%≥Q30	Mapped Reads	Uniq Mapped Reads	Multiple Map Reads	Reads Map to '+'	Reads Map to '-'
0DAT-1	43308868	21654434	6480640214	0.4716	0.939	39,031,155 (90.12%)	37,632,952 (86.89%)	1,398,203 (3.23%)	19,099,083 (44.10%)	19,266,440 (44.49%)
0DAT-2	42387406	21193703	6343576720	0.4684	0.9386	37,122,518 (87.58%)	35,270,582 (83.21%)	1,851,936 (4.37%)	17,497,709 (41.28%)	18,074,799 (42.64%)
0DAT-3	41668370	20834185	6229572468	0.4751	0.9397	35,260,729 (84.62%)	32,491,859 (77.98%)	2,768,870 (6.65%)	15,381,403 (36.91%)	16,629,256 (39.91%)
N-15DAT-1	42744686	21372343	6393711388	0.4499	0.9226	36,302,594 (84.93%)	33,581,172 (78.56%)	2,721,422 (6.37%)	16,682,287 (39.03%)	17,518,972 (40.99%)
N-15DAT-2	49828490	24914245	7460481268	0.4632	0.9235	42,903,374 (86.10%)	40,404,968 (81.09%)	2,498,406 (5.01%)	20,059,886 (40.26%)	20,893,864 (41.93%)
N-15DAT-3	42743288	21371644	6396866056	0.4627	0.9224	36,128,666 (84.52%)	33,318,232 (77.95%)	2,810,434 (6.58%)	16,161,764 (37.81%)	17,271,460 (40.41%)
L-15DAT-1	44627082	22313541	6666111388	0.4726	0.9447	40,211,022 (90.10%)	39,239,741 (87.93%)	971,281 (2.18%)	19,929,292 (44.66%)	20,024,004 (44.87%)
L-15DAT-2	42651218	21325609	6381654198	0.4729	0.9457	38,703,094 (90.74%)	37,803,613 (88.63%)	899,481 (2.11%)	19,192,956 (45.00%)	19,266,075 (45.17%)
L-15DAT-3	53985964	26992982	8074635114	0.4717	0.9408	48,890,503 (90.56%)	47,766,684 (88.48%)	1,123,819 (2.08%)	24,278,204 (44.97%)	24,356,639 (45.12%)
N-25DAT-1	48226804	24113402	7207443312	0.47	0.94	43,395,092 (89.98%)	42,315,886 (87.74%)	1,079,206 (2.24%)	21,511,156 (44.60%)	21,606,474 (44.80%)
N-25DAT-2	47980534	23990267	7161179360	0.4687	0.9459	43,277,234 (90.20%)	42,207,650 (87.97%)	1,069,584 (2.23%)	21,477,869 (44.76%)	21,550,976 (44.92%)
N-25DAT-3	46204356	23102178	6890156780	0.4704	0.9351	41,550,638 (89.93%)	40,568,273 (87.80%)	982,365 (2.13%)	20,619,739 (44.63%)	20,700,029 (44.80%)
L-25DAT-1	41651664	20825832	6226565700	0.4726	0.9473	37,849,920 (90.87%)	36,983,957 (88.79%)	865,963 (2.08%)	18,782,135 (45.09%)	18,841,915 (45.24%)
L-25DAT-2	41294852	20647426	6173107892	0.4729	0.9423	37,432,478 (90.65%)	36,557,040 (88.53%)	875,438 (2.12%)	18,588,803 (45.01%)	18,641,026 (45.14%)
L-25DAT-3	40667870	20333935	6069418932	0.4748	0.9454	36,872,008 (90.67%)	36,019,639 (88.57%)	852,369 (2.10%)	18,302,401 (45.00%)	18,356,820 (45.14%)
N-35DAT-1	42842240	21421120	6408854032	0.4456	0.9224	36,207,331 (84.51%)	33,402,504 (77.97%)	2,804,827 (6.55%)	16,674,180 (38.92%)	17,512,172 (40.88%)
N-35DAT-2	40811108	20405554	6109421152	0.4514	0.9163	34,544,161 (84.64%)	32,641,992 (79.98%)	1,902,169 (4.66%)	16,466,275 (40.35%)	16,949,701 (41.53%)
N-35DAT-3	41669138	20834569	6233279630	0.4507	0.9183	35,552,226 (85.32%)	33,802,082 (81.12%)	1,750,144 (4.20%)	17,112,273 (41.07%)	17,478,571 (41.95%)
L-35DAT-1	38591856	19295928	5772208296	0.46	0.9219	32,364,276 (83.86%)	29,347,254 (76.05%)	3,017,022 (7.82%)	13,879,808 (35.97%)	15,304,503 (39.66%)
L-35DAT-2	43074706	21537353	6448494250	0.4502	0.9165	34,371,274 (79.79%)	31,244,491 (72.54%)	3,126,783 (7.26%)	15,283,224 (35.48%)	16,423,306 (38.13%)
L-35DAT-3	43195868	21597934	6461945094	0.4535	0.9231	37,405,093 (86.59%)	35,168,217 (81.42%)	2,236,876 (5.18%)	17,609,753 (40.77%)	18,273,589 (42.30%)
N-45DAT-1	43087646	21543823	6445102168	0.4617	0.9227	36,731,447 (85.25%)	33,988,356 (78.88%)	2,743,091 (6.37%)	16,526,305 (38.36%)	17,602,165 (40.85%)
N-45DAT-2	43128310	21564155	6461507544	0.4536	0.9192	36,289,289 (84.14%)	32,496,634 (75.35%)	3,792,655 (8.79%)	15,437,222 (35.79%)	17,067,675 (39.57%)
N-45DAT-3	42034762	21017381	6288826568	0.4608	0.9201	35,378,949 (84.17%)	32,713,561 (77.83%)	2,665,388 (6.34%)	15,766,466 (37.51%)	16,909,959 (40.23%)
L-45DAT-1	49558042	24779021	7377772166	0.4559	0.915	34,972,459 (70.57%)	31,562,272 (63.69%)	3,410,187 (6.88%)	15,804,752 (31.89%)	16,792,696 (33.88%)
L-45DAT-2	42258534	21129267	6315158678	0.4478	0.9177	35,827,572 (84.78%)	33,171,726 (78.50%)	2,655,846 (6.28%)	16,589,792 (39.26%)	17,376,032 (41.12%)
L-45DAT-3	42828168	21414084	6407963086	0.4512	0.922	36,133,355 (84.37%)	34,129,725 (79.69%)	2,003,630 (4.68%)	16,974,336 (39.63%)	17,621,729 (41.15%)

## Sheet: Table S2
Table S2. qRT-PCR specific primers for anthocyanin synthesis pathway-related genes
Gene ID	Gene	Forward (5’ to 3’)	Reverse (5’ to 3’)
BraA05g008320.3C.gene	PAL1	CGAGAAGAACGCTATGACT	TACGACCTACACTCCTTGA
BraA09g044270.3C.gene	PAL2	ATCGCTATGGCTTCGTATT	ATCTTGGTTATGTTGCTCAG
BraA03g016260.3C.gene	C4H	AACCTCAACGACGCTAAG	AACGGCACATACCTGAAG
BraA04g021710.3C.gene	C4H	GGAAGAAGCCTGAAGAGTT	CCAACCTACCAATAGTGATTC
BraA05g018190.3C.gene	4CL1	TTACTTCCACAGCGATGAC	GAGGCACCAACTCTAAGC
BraA05g025850.3C.gene	4CL2	GAATCCGAACCTCTACTTCA	ACGACCATAGCCACTGTA
BraA02g005190.3C.gene	CHS3	TCACCTTCCATCTCCTCAA	GTGGCTCTCATCTTCTCTG
BraA03g005990.3C.gene	CHS3	GGCTCATCTCCAAGAACAT	TCTCAACCTCGTCAAGTATC
BraA09g046060.3C.gene	CHI	TCCATCCTCTTCGCTCTC	TCGGCAACACTCAACCTA
BraA09g042420.3C.gene	F3H	CGTTGAGGCTTGTGAGAA	AGGAGGTAAGGCGAAGAA
BraA10g030360.3C.gene	F3'H	TAGCCGACCACCTAACTC	CTAATCTTCCTCAACATTCTCC
BraA09g019440.3C.gene	DFR	GGCACATTACTCCATCATAAG	GCATCGTGAGAGGAACAA
BraA01g013470.3C.gene	ANS	AGAAGACGGTCCACAAGT	ACACGCTCCATTAGTTCAA
BraA08g009740.3C.gene	UGT75C1	CGGAGCAACCATCACATA	GAACCAAGCGTAGGACAA
BraA10g027720.3C.gene	FLC1	GTTCTCTGTGACGCATCC	CCTCTTCCAGCAACTTCTC
BraA03g004170.3C.gene	FLC3	GACAAGTCACCTTCTCCAA	TGCTATCCACAAGTTCAAGT
Actin		GGAGCTGAGAGATTCCGTTG	GAACCACCACTGAGGACGAT

## Sheet: Table S3
Table S3. List of cluster 2 KEGG pathway
KEGG pathway	ko_id	DEGs	P-value
Proteasome	ko03050	19	7.31578e-07
Glutathione metabolism	ko00480	20	4.26114e-05
Nicotinate and nicotinamide metabolism	ko00760	6	0.00115221
beta-Alanine metabolism	ko00410	10	0.00151581
SNARE interactions in vesicular transport	ko04130	10	0.00278926
Fatty acid degradation	ko00071	10	0.00306685
Endocytosis	ko04144	25	0.00316749
Non-homologous end-joining	ko03450	2	0.0486965
Synthesis and degradation of ketone bodies	ko00072	2	0.0607536
Other types of O-glycan biosynthesis	ko00514	1	0.245059
Monoterpenoid biosynthesis	ko00902	1	0.279628
Caffeine metabolism	ko00232	1	0.279628
Lysine degradation	ko00310	7	0.0174635
Limonene and pinene degradation	ko00903	6	0.0417488
Carotenoid biosynthesis	ko00906	5	0.0669857
Tyrosine metabolism	ko00350	8	0.0239295
Sulfur metabolism	ko00920	7	0.0375721
Linoleic acid metabolism	ko00591	2	0.232205
Arginine and proline metabolism	ko00330	10	0.0168758
Regulation of autophagy	ko04140	6	0.0591958
Taurine and hypotaurine metabolism	ko00430	3	0.167298
Arachidonic acid metabolism	ko00590	3	0.167298
Valine, leucine and isoleucine degradation	ko00280	8	0.0377362
Histidine metabolism	ko00340	3	0.202281
Arginine biosynthesis	ko00220	6	0.100059
Ether lipid metabolism	ko00565	4	0.166627
Tropane, piperidine and pyridine alkaloid biosynthesis	ko00960	6	0.105336
Butanoate metabolism	ko00650	3	0.22647
Pyruvate metabolism	ko00620	13	0.0263872
Isoquinoline alkaloid biosynthesis	ko00950	4	0.184908
Ubiquitin mediated proteolysis	ko04120	19	0.0117633
Alanine, aspartate and glutamate metabolism	ko00250	8	0.090777
Nitrogen metabolism	ko00910	6	0.146114
Ascorbate and aldarate metabolism	ko00053	5	0.191413
Cyanoamino acid metabolism	ko00460	8	0.130586
Phenylalanine metabolism	ko00360	6	0.185919
Diterpenoid biosynthesis	ko00904	3	0.314246
Inositol phosphate metabolism	ko00562	8	0.161377
Glycerolipid metabolism	ko00561	8	0.161377
Citrate cycle (TCA cycle)	ko00020	7	0.185562
Glycine, serine and threonine metabolism	ko00260	9	0.150437
Peroxisome	ko04146	11	0.134932
Plant-pathogen interaction	ko04626	20	0.0629644
alpha-Linolenic acid metabolism	ko00592	5	0.285264
Glycolysis / Gluconeogenesis	ko00010	14	0.135855
Carbon fixation in photosynthetic organisms	ko00710	9	0.207913
Thiamine metabolism	ko00730	1	0.527677
Protein processing in endoplasmic reticulum	ko04141	22	0.0966012
Phosphatidylinositol signaling system	ko04070	8	0.250799
Glycerophospholipid metabolism	ko00564	10	0.218278
Carbon metabolism	ko01200	29	0.0844644
Brassinosteroid biosynthesis	ko00905	1	0.549331
Circadian rhythm - plant	ko04712	4	0.39935
Fatty acid metabolism	ko01212	7	0.347307
N-Glycan biosynthesis	ko00510	4	0.420216
Plant hormone signal transduction	ko04075	31	0.158575
Tryptophan metabolism	ko00380	5	0.404021
Terpenoid backbone biosynthesis	ko00900	5	0.404021
Glyoxylate and dicarboxylate metabolism	ko00630	8	0.373213
Glycosphingolipid biosynthesis - globo series	ko00603	1	0.589712
One carbon pool by folate	ko00670	2	0.538588
Sphingolipid metabolism	ko00600	2	0.579127
RNA degradation	ko03018	10	0.507319
Pentose phosphate pathway	ko00030	5	0.537409
Oxidative phosphorylation	ko00190	12	0.514072
Cysteine and methionine metabolism	ko00270	9	0.525786
Stilbenoid, diarylheptanoid and gingerol biosynthesis	ko00945	3	0.597771
Vitamin B6 metabolism	ko00750	1	0.659967
AGE-RAGE signaling pathway in diabetic complications	ko04933	2	0.629027
Amino sugar and nucleotide sugar metabolism	ko00520	11	0.618966
Biosynthesis of amino acids	ko01230	19	0.710074
Pantothenate and CoA biosynthesis	ko00770	2	0.674208
Ribosome biogenesis in eukaryotes	ko03008	6	0.695678
Protein export	ko03060	4	0.685502
Porphyrin and chlorophyll metabolism	ko00860	3	0.682678
Biosynthesis of unsaturated fatty acids	ko01040	2	0.684782
Fatty acid biosynthesis	ko00061	3	0.691239
Starch and sucrose metabolism	ko00500	15	0.823527
Spliceosome	ko03040	11	0.866198
Zeatin biosynthesis	ko00908	1	0.743495
Ubiquinone and other terpenoid-quinone biosynthesis	ko00130	3	0.780672
Purine metabolism	ko00230	9	0.874084
Folate biosynthesis	ko00790	1	0.755272
Fatty acid elongation	ko00062	2	0.767719
Pentose and glucuronate interconversions	ko00040	6	0.853282
Phenylalanine, tyrosine and tryptophan biosynthesis	ko00400	3	0.79938
Galactose metabolism	ko00052	3	0.811097
RNA transport	ko03013	9	0.942686
Pyrimidine metabolism	ko00240	6	0.931708
Phenylpropanoid biosynthesis	ko00940	8	0.963212
Phagosome	ko04145	5	0.936543
2-Oxocarboxylic acid metabolism	ko01210	3	0.956978
Propanoate metabolism	ko00640	1	0.913108
Base excision repair	ko03410	1	0.928041
Cutin, suberine and wax biosynthesis	ko00073	1	0.943159
Steroid biosynthesis	ko00100	1	0.955107
RNA polymerase	ko03020	1	0.964549
Nucleotide excision repair	ko03420	3	0.998569
Basal transcription factors	ko03022	1	0.980826
Fructose and mannose metabolism	ko00051	1	0.996352
Aminoacyl-tRNA biosynthesis	ko00970	1	0.996522
Ribosome	ko03010	5	1
Mismatch repair	ko03430	1	0.999893
Homologous recombination	ko03440	1	0.999961
DNA replication	ko03030	1	0.999963
mRNA surveillance pathway	ko03015	1	0.999987

## Sheet: Table S4
Table S4. List of cluster 10 KEGG pathway
KEGG pathway	ko_id	DEGs	P-value
Regulation of autophagy	ko04140	13	3.31238e-06
Basal transcription factors	ko03022	13	0.000119361
Ubiquitin mediated proteolysis	ko04120	22	0.00140999
SNARE interactions in vesicular transport	ko04130	10	0.00311438
Endocytosis	ko04144	25	0.00386671
N-Glycan biosynthesis	ko00510	9	0.00585233
Pantothenate and CoA biosynthesis	ko00770	7	0.00786512
Glycosphingolipid biosynthesis - ganglio series	ko00604	1	0.21175
Glycosaminoglycan degradation	ko00531	2	0.0757023
Nicotinate and nicotinamide metabolism	ko00760	4	0.0345492
Caffeine metabolism	ko00232	1	0.283342
Non-homologous end-joining	ko03450	1	0.316667
Circadian rhythm - plant	ko04712	8	0.0153684
Sesquiterpenoid and triterpenoid biosynthesis	ko00909	3	0.161167
Arachidonic acid metabolism	ko00590	3	0.172687
Nitrogen metabolism	ko00910	7	0.0696233
Peroxisome	ko04146	14	0.0212272
Cyanoamino acid metabolism	ko00460	8	0.138885
Sphingolipid metabolism	ko00600	3	0.309744
Plant-pathogen interaction	ko04626	21	0.0430714
Protein export	ko03060	7	0.188999
Spliceosome	ko03040	21	0.0637052
Phenylalanine, tyrosine and tryptophan biosynthesis	ko00400	6	0.255483
ABC transporters	ko02010	3	0.361334
Tyrosine metabolism	ko00350	5	0.286891
Taurine and hypotaurine metabolism	ko00430	2	0.425825
Isoquinoline alkaloid biosynthesis	ko00950	3	0.39967
Glycosylphosphatidylinositol(GPI)-anchor biosynthesis	ko00563	2	0.457759
Inositol phosphate metabolism	ko00562	7	0.293688
Valine, leucine and isoleucine degradation	ko00280	5	0.351553
Phenylalanine metabolism	ko00360	5	0.351553
Biosynthesis of unsaturated fatty acids	ko01040	3	0.424878
Arginine biosynthesis	ko00220	4	0.41062
Ubiquinone and other terpenoid-quinone biosynthesis	ko00130	5	0.39824
Pyrimidine metabolism	ko00240	12	0.292228
Glutathione metabolism	ko00480	9	0.332846
beta-Alanine metabolism	ko00410	4	0.431723
Plant hormone signal transduction	ko04075	31	0.180018
alpha-Linolenic acid metabolism	ko00592	4	0.493605
Linoleic acid metabolism	ko00591	1	0.61427
Sulfur relay system	ko04122	1	0.61427
Arginine and proline metabolism	ko00330	5	0.507826
Protein processing in endoplasmic reticulum	ko04141	17	0.499384
Cysteine and methionine metabolism	ko00270	9	0.544509
mRNA surveillance pathway	ko03015	11	0.540288
Diterpenoid biosynthesis	ko00904	2	0.600522
Valine, leucine and isoleucine biosynthesis	ko00290	2	0.600522
Ribosome biogenesis in eukaryotes	ko03008	7	0.55757
Phosphatidylinositol signaling system	ko04070	6	0.573535
Monobactam biosynthesis	ko00261	1	0.649364
Steroid biosynthesis	ko00100	3	0.598001
Stilbenoid, diarylheptanoid and gingerol biosynthesis	ko00945	3	0.608281
Purine metabolism	ko00230	12	0.600557
Other glycan degradation	ko00511	1	0.665698
AGE-RAGE signaling pathway in diabetic complications	ko04933	2	0.637455
Sulfur metabolism	ko00920	3	0.628311
RNA transport	ko03013	13	0.662332
Ether lipid metabolism	ko00565	2	0.649156
Tropane, piperidine and pyridine alkaloid biosynthesis	ko00960	3	0.647626
Glyoxylate and dicarboxylate metabolism	ko00630	6	0.697517
Flavonoid biosynthesis	ko00941	2	0.682464
Alanine, aspartate and glutamate metabolism	ko00250	4	0.697099
Citrate cycle (TCA cycle)	ko00020	4	0.704465
Fatty acid degradation	ko00071	3	0.717671
RNA degradation	ko03018	8	0.775702
Phagosome	ko04145	7	0.777451
Base excision repair	ko03410	2	0.741304
Amino sugar and nucleotide sugar metabolism	ko00520	9	0.841784
Starch and sucrose metabolism	ko00500	14	0.896101
Nucleotide excision repair	ko03420	8	0.841892
Glycerolipid metabolism	ko00561	4	0.794145
Zeatin biosynthesis	ko00908	1	0.748936
Phenylpropanoid biosynthesis	ko00940	10	0.88361
Fatty acid elongation	ko00062	2	0.775149
Terpenoid backbone biosynthesis	ko00900	3	0.801852
Fatty acid metabolism	ko01212	4	0.839306
Galactose metabolism	ko00052	3	0.819285
Oxidative phosphorylation	ko00190	8	0.916331
Biosynthesis of amino acids	ko01230	14	0.969105
Histidine metabolism	ko00340	1	0.802263
2-Oxocarboxylic acid metabolism	ko01210	4	0.892908
Pentose phosphate pathway	ko00030	3	0.876518
RNA polymerase	ko03020	2	0.848996
Selenocompound metabolism	ko00450	1	0.820282
Porphyrin and chlorophyll metabolism	ko00860	2	0.874651
Aminoacyl-tRNA biosynthesis	ko00970	3	0.922538
Carbon metabolism	ko01200	12	0.996069
Homologous recombination	ko03440	5	0.9737
Carotenoid biosynthesis	ko00906	1	0.898748
Glycerophospholipid metabolism	ko00564	3	0.984071
Limonene and pinene degradation	ko00903	1	0.930964
Lysine degradation	ko00310	1	0.940206
Fructose and mannose metabolism	ko00051	2	0.977016
Pentose and glucuronate interconversions	ko00040	3	0.992572
Mismatch repair	ko03430	3	0.994768
Glycine, serine and threonine metabolism	ko00260	2	0.986569
Ascorbate and aldarate metabolism	ko00053	1	0.959252
Carbon fixation in photosynthetic organisms	ko00710	2	0.991531
DNA replication	ko03030	3	0.997814
Fatty acid biosynthesis	ko00061	1	0.974783
Pyruvate metabolism	ko00620	2	0.995122
Tryptophan metabolism	ko00380	1	0.987132
Glycolysis / Gluconeogenesis	ko00010	2	0.999716
Proteasome	ko03050	1	0.99554
Ribosome	ko03010	4	1

## Sheet: Table S5
Table S5. List of cluster 4 KEGG pathway
KEGG pathway	ko_id	DEGs	P-value
Biosynthesis of amino acids	ko01230	46	2.72313e-11
Porphyrin and chlorophyll metabolism	ko00860	16	4.05287e-09
Photosynthesis	ko00195	17	5.36191e-08
Carbon fixation in photosynthetic organisms	ko00710	20	7.51427e-08
2-Oxocarboxylic acid metabolism	ko01210	18	1.09719e-06
Carbon metabolism	ko01200	38	1.30418e-06
Valine, leucine and isoleucine biosynthesis	ko00290	10	1.34332e-06
C5-Branched dibasic acid metabolism	ko00660	6	1.38194e-05
Lysine biosynthesis	ko00300	7	1.93581e-05
Ribosome	ko03010	41	5.17354e-05
Thiamine metabolism	ko00730	5	0.000145966
Glycine, serine and threonine metabolism	ko00260	14	0.000162136
Glucosinolate biosynthesis	ko00966	5	0.000743098
Pantothenate and CoA biosynthesis	ko00770	7	0.00145383
Glyoxylate and dicarboxylate metabolism	ko00630	13	0.00176419
Fructose and mannose metabolism	ko00051	11	0.00248988
Pentose phosphate pathway	ko00030	10	0.00333354
Biotin metabolism	ko00780	5	0.00429495
Monobactam biosynthesis	ko00261	4	0.00605928
Butanoate metabolism	ko00650	5	0.00719369
Other types of O-glycan biosynthesis	ko00514	1	0.18879
Lipoic acid metabolism	ko00785	1	0.216601
Photosynthesis - antenna proteins	ko00196	4	0.030672
Fatty acid biosynthesis	ko00061	7	0.0160214
Histidine metabolism	ko00340	3	0.109479
Arginine biosynthesis	ko00220	6	0.0322459
One carbon pool by folate	ko00670	3	0.148144
Alanine, aspartate and glutamate metabolism	ko00250	7	0.0578437
Fatty acid elongation	ko00062	4	0.149308
Cutin, suberine and wax biosynthesis	ko00073	4	0.155773
Phenylalanine, tyrosine and tryptophan biosynthesis	ko00400	6	0.0952924
Fatty acid metabolism	ko01212	8	0.0649025
Aminoacyl-tRNA biosynthesis	ko00970	7	0.117447
Sulfur metabolism	ko00920	4	0.210865
Propanoate metabolism	ko00640	3	0.263171
Terpenoid backbone biosynthesis	ko00900	5	0.201294
Glycolysis / Gluconeogenesis	ko00010	12	0.0771904
Tyrosine metabolism	ko00350	4	0.270479
Nitrogen metabolism	ko00910	4	0.278146
Amino sugar and nucleotide sugar metabolism	ko00520	13	0.096608
Linoleic acid metabolism	ko00591	1	0.502425
Pentose and glucuronate interconversions	ko00040	9	0.180137
Phenylalanine metabolism	ko00360	4	0.324745
Cysteine and methionine metabolism	ko00270	9	0.216934
Vitamin B6 metabolism	ko00750	1	0.551952
Phagosome	ko04145	8	0.316188
Tropane, piperidine and pyridine alkaloid biosynthesis	ko00960	3	0.441145
Phenylpropanoid biosynthesis	ko00940	12	0.307631
Oxidative phosphorylation	ko00190	10	0.385954
Fatty acid degradation	ko00071	3	0.511774
Limonene and pinene degradation	ko00903	2	0.576853
Valine, leucine and isoleucine degradation	ko00280	3	0.553456
Base excision repair	ko03410	2	0.576853
Sesquiterpenoid and triterpenoid biosynthesis	ko00909	1	0.649236
Folate biosynthesis	ko00790	1	0.649236
Arachidonic acid metabolism	ko00590	1	0.661296
Pyruvate metabolism	ko00620	5	0.623569
Peroxisome	ko04146	5	0.672511
Starch and sucrose metabolism	ko00500	12	0.724278
Stilbenoid, diarylheptanoid and gingerol biosynthesis	ko00945	2	0.674473
Selenocompound metabolism	ko00450	1	0.71567
Cyanoamino acid metabolism	ko00460	3	0.732909
Inositol phosphate metabolism	ko00562	3	0.765171
Glycerolipid metabolism	ko00561	3	0.765171
alpha-Linolenic acid metabolism	ko00592	2	0.753035
Glutathione metabolism	ko00480	4	0.807681
Glycerophospholipid metabolism	ko00564	4	0.818964
Ubiquinone and other terpenoid-quinone biosynthesis	ko00130	2	0.814738
Tryptophan metabolism	ko00380	2	0.824358
ABC transporters	ko02010	1	0.799697
Ether lipid metabolism	ko00565	1	0.806597
Carotenoid biosynthesis	ko00906	1	0.813259
Isoquinoline alkaloid biosynthesis	ko00950	1	0.819693
Flavonoid biosynthesis	ko00941	1	0.825907
Biosynthesis of unsaturated fatty acids	ko01040	1	0.831906
Citrate cycle (TCA cycle)	ko00020	2	0.869667
Plant hormone signal transduction	ko04075	11	0.9876
Pyrimidine metabolism	ko00240	4	0.939445
Lysine degradation	ko00310	1	0.873048
Phosphatidylinositol signaling system	ko04070	2	0.942633
Steroid biosynthesis	ko00100	1	0.900718
RNA degradation	ko03018	3	0.978522
beta-Alanine metabolism	ko00410	1	0.919595
Purine metabolism	ko00230	3	0.995706
Galactose metabolism	ko00052	1	0.962941
Arginine and proline metabolism	ko00330	1	0.971049
Protein export	ko03060	1	0.971049
Proteasome	ko03050	1	0.981048
mRNA surveillance pathway	ko03015	2	0.997714
RNA transport	ko03013	2	0.99975
DNA replication	ko03030	1	0.999496
Plant-pathogen interaction	ko04626	1	0.999979
Spliceosome	ko03040	1	0.999987
Protein processing in endoplasmic reticulum	ko04141	1	0.999997

## Sheet: Table S6
Table S6. List of cluster 12 KEGG pathway
KEGG pathway	ko_id	DEGs	P-value
Ribosome	ko03010	62	1.57252e-05
Riboflavin metabolism	ko00740	5	0.000206753
Fatty acid elongation	ko00062	11	0.000505385
Other glycan degradation	ko00511	6	0.00147828
Arginine biosynthesis	ko00220	11	0.00190499
2-Oxocarboxylic acid metabolism	ko01210	17	0.00233873
Lipoic acid metabolism	ko00785	3	0.0054582
Glycosphingolipid biosynthesis - ganglio series	ko00604	2	0.0290322
Glycosphingolipid biosynthesis - globo series	ko00603	4	0.020557
Glycosaminoglycan degradation	ko00531	2	0.108193
Glucosinolate biosynthesis	ko00966	4	0.0339106
Sulfur relay system	ko04122	3	0.102725
Folate biosynthesis	ko00790	4	0.0891547
C5-Branched dibasic acid metabolism	ko00660	2	0.253255
Synthesis and degradation of ketone bodies	ko00072	1	0.411271
Nicotinate and nicotinamide metabolism	ko00760	3	0.198184
Ether lipid metabolism	ko00565	5	0.128571
Porphyrin and chlorophyll metabolism	ko00860	8	0.0674449
Stilbenoid, diarylheptanoid and gingerol biosynthesis	ko00945	7	0.0866401
Carotenoid biosynthesis	ko00906	5	0.137221
Sesquiterpenoid and triterpenoid biosynthesis	ko00909	3	0.244014
Sphingolipid metabolism	ko00600	4	0.217085
Valine, leucine and isoleucine biosynthesis	ko00290	4	0.229437
Aminoacyl-tRNA biosynthesis	ko00970	11	0.0810386
Glycerophospholipid metabolism	ko00564	15	0.0477842
Carbon fixation in photosynthetic organisms	ko00710	13	0.064879
Limonene and pinene degradation	ko00903	5	0.21453
Alanine, aspartate and glutamate metabolism	ko00250	9	0.122466
Terpenoid backbone biosynthesis	ko00900	8	0.147875
Vitamin B6 metabolism	ko00750	2	0.381557
Phenylalanine, tyrosine and tryptophan biosynthesis	ko00400	8	0.154439
Glycerolipid metabolism	ko00561	10	0.126058
Galactose metabolism	ko00052	8	0.167974
Fatty acid metabolism	ko01212	10	0.176881
Purine metabolism	ko00230	21	0.0895869
One carbon pool by folate	ko00670	3	0.386764
Tryptophan metabolism	ko00380	7	0.26318
Steroid biosynthesis	ko00100	5	0.324957
Biosynthesis of amino acids	ko01230	34	0.0701961
Protein export	ko03060	7	0.35556
Arginine and proline metabolism	ko00330	7	0.35556
Glycine, serine and threonine metabolism	ko00260	9	0.341369
Plant hormone signal transduction	ko04075	38	0.155443
Fructose and mannose metabolism	ko00051	8	0.370242
Carbon metabolism	ko01200	32	0.222912
Cutin, suberine and wax biosynthesis	ko00073	4	0.463656
Pyrimidine metabolism	ko00240	14	0.339049
Fatty acid biosynthesis	ko00061	5	0.45131
Biotin metabolism	ko00780	2	0.553182
Thiamine metabolism	ko00730	1	0.610248
RNA degradation	ko03018	13	0.437455
Glycosylphosphatidylinositol(GPI)-anchor biosynthesis	ko00563	2	0.570078
Glyoxylate and dicarboxylate metabolism	ko00630	9	0.481428
Flavonoid biosynthesis	ko00941	3	0.550504
Amino sugar and nucleotide sugar metabolism	ko00520	15	0.48614
Photosynthesis	ko00195	6	0.531168
Brassinosteroid biosynthesis	ko00905	1	0.63256
Histidine metabolism	ko00340	2	0.586506
Sulfur metabolism	ko00920	4	0.561483
Pentose phosphate pathway	ko00030	6	0.569386
Tropane, piperidine and pyridine alkaloid biosynthesis	ko00960	4	0.584399
Butanoate metabolism	ko00650	2	0.617955
Selenocompound metabolism	ko00450	2	0.617955
N-Glycan biosynthesis	ko00510	4	0.595594
Peroxisome	ko04146	9	0.606238
Pentose and glucuronate interconversions	ko00040	10	0.611657
Base excision repair	ko03410	3	0.62824
Cysteine and methionine metabolism	ko00270	10	0.671482
Inositol phosphate metabolism	ko00562	6	0.657646
Linoleic acid metabolism	ko00591	1	0.692134
Endocytosis	ko04144	15	0.759788
Starch and sucrose metabolism	ko00500	19	0.831448
Ribosome biogenesis in eukaryotes	ko03008	7	0.767525
Monobactam biosynthesis	ko00261	1	0.726392
Glycolysis / Gluconeogenesis	ko00010	10	0.819495
AGE-RAGE signaling pathway in diabetic complications	ko04933	2	0.747915
Glutathione metabolism	ko00480	7	0.821316
Phagosome	ko04145	8	0.85
mRNA surveillance pathway	ko03015	10	0.874746
Protein processing in endoplasmic reticulum	ko04141	15	0.922358
Isoquinoline alkaloid biosynthesis	ko00950	2	0.778709
Pantothenate and CoA biosynthesis	ko00770	2	0.788218
Citrate cycle (TCA cycle)	ko00020	4	0.842419
Biosynthesis of unsaturated fatty acids	ko01040	2	0.797365
Lysine biosynthesis	ko00300	1	0.783913
Pyruvate metabolism	ko00620	6	0.888347
Nitrogen metabolism	ko00910	3	0.831033
Spliceosome	ko03040	12	0.955541
Cyanoamino acid metabolism	ko00460	4	0.881445
Basal transcription factors	ko03022	3	0.866418
Valine, leucine and isoleucine degradation	ko00280	3	0.866418
Phenylalanine metabolism	ko00360	3	0.866418
Zeatin biosynthesis	ko00908	1	0.818983
Phenylpropanoid biosynthesis	ko00940	10	0.976136
Ubiquinone and other terpenoid-quinone biosynthesis	ko00130	3	0.890753
Taurine and hypotaurine metabolism	ko00430	1	0.839146
Mismatch repair	ko03430	6	0.968282
Phosphatidylinositol signaling system	ko04070	4	0.9466
Ubiquitin mediated proteolysis	ko04120	7	0.984099
RNA transport	ko03013	9	0.992191
Circadian rhythm - plant	ko04712	2	0.915596
RNA polymerase	ko03020	2	0.919529
Homologous recombination	ko03440	6	0.985542
beta-Alanine metabolism	ko00410	2	0.92329
Plant-pathogen interaction	ko04626	8	0.996747
Nucleotide excision repair	ko03420	6	0.991964
Tyrosine metabolism	ko00350	2	0.939735
SNARE interactions in vesicular transport	ko04130	2	0.942595
Fatty acid degradation	ko00071	2	0.945326
Oxidative phosphorylation	ko00190	6	0.997446
Diterpenoid biosynthesis	ko00904	1	0.920852
ABC transporters	ko02010	1	0.933721
Propanoate metabolism	ko00640	1	0.953532
DNA replication	ko03030	4	0.998656
Lysine degradation	ko00310	1	0.969303
Ascorbate and aldarate metabolism	ko00053	1	0.980896
alpha-Linolenic acid metabolism	ko00592	1	0.990056

## Sheet: Table S7
Table S7. List of cluster 1 KEGG pathway
KEGG pathway	ko_id	DEGs	P-value
Flavonoid biosynthesis	ko00941	15	6.17284e-14
Phenylalanine metabolism	ko00360	10	7.63731e-09
Phenylpropanoid biosynthesis	ko00940	14	8.94191e-07
Circadian rhythm - plant	ko04712	6	6.06274e-05
Glutathione metabolism	ko00480	7	0.00100805
Fatty acid degradation	ko00071	5	0.0010497
Ubiquinone and other terpenoid-quinone biosynthesis	ko00130	5	0.00179046
Stilbenoid, diarylheptanoid and gingerol biosynthesis	ko00945	4	0.00420003
Tyrosine metabolism	ko00350	4	0.00688526
Valine, leucine and isoleucine degradation	ko00280	4	0.00932136
Anthocyanin biosynthesis	ko00942	1	0.00985568
Flavone and flavonol biosynthesis	ko00944	1	0.0196154
Selenocompound metabolism	ko00450	2	0.0487171
Monobactam biosynthesis	ko00261	1	0.196012
Sulfur metabolism	ko00920	3	0.0303692
Carotenoid biosynthesis	ko00906	2	0.0809278
Arginine and proline metabolism	ko00330	4	0.0173999
Biosynthesis of unsaturated fatty acids	ko01040	2	0.0897862
Lysine biosynthesis	ko00300	1	0.227327
alpha-Linolenic acid metabolism	ko00592	3	0.0414241
Regulation of autophagy	ko04140	2	0.121152
Ascorbate and aldarate metabolism	ko00053	2	0.141085
Histidine metabolism	ko00340	1	0.286386
Cysteine and methionine metabolism	ko00270	5	0.0414736
Glycerolipid metabolism	ko00561	3	0.106316
Fatty acid metabolism	ko01212	3	0.125389
Valine, leucine and isoleucine biosynthesis	ko00290	1	0.347507
Galactose metabolism	ko00052	2	0.236891
Isoquinoline alkaloid biosynthesis	ko00950	1	0.38535
Pantothenate and CoA biosynthesis	ko00770	1	0.391443
Pentose phosphate pathway	ko00030	2	0.280836
Peroxisome	ko04146	3	0.221952
Glycolysis / Gluconeogenesis	ko00010	4	0.173401
Starch and sucrose metabolism	ko00500	7	0.0986697
Inositol phosphate metabolism	ko00562	2	0.317363
Lysine degradation	ko00310	1	0.443661
Cutin, suberine and wax biosynthesis	ko00073	1	0.454649
Phosphatidylinositol signaling system	ko04070	2	0.371304
Biosynthesis of amino acids	ko01230	7	0.165655
Glycine, serine and threonine metabolism	ko00260	2	0.374847
Arginine biosynthesis	ko00220	1	0.501502
Tropane, piperidine and pyridine alkaloid biosynthesis	ko00960	1	0.506456
beta-Alanine metabolism	ko00410	1	0.511361
Plant-pathogen interaction	ko04626	4	0.349554
Porphyrin and chlorophyll metabolism	ko00860	1	0.530504
Fatty acid biosynthesis	ko00061	1	0.535173
Nitrogen metabolism	ko00910	1	0.539796
Glycerophospholipid metabolism	ko00564	2	0.483211
Amino sugar and nucleotide sugar metabolism	ko00520	3	0.459604
Tryptophan metabolism	ko00380	1	0.595916
Phenylalanine, tyrosine and tryptophan biosynthesis	ko00400	1	0.599942
Alanine, aspartate and glutamate metabolism	ko00250	1	0.634433
RNA degradation	ko03018	2	0.62258
Cyanoamino acid metabolism	ko00460	1	0.665984
Fructose and mannose metabolism	ko00051	1	0.694841
Purine metabolism	ko00230	2	0.748795
2-Oxocarboxylic acid metabolism	ko01210	1	0.750441
Glyoxylate and dicarboxylate metabolism	ko00630	1	0.774359
Pyruvate metabolism	ko00620	1	0.789739
Carbon metabolism	ko01200	3	0.865486
Pentose and glucuronate interconversions	ko00040	1	0.841562
Oxidative phosphorylation	ko00190	1	0.92458
Plant hormone signal transduction	ko04075	2	0.977945
Endocytosis	ko04144	1	0.953397
Spliceosome	ko03040	1	0.959227
Protein processing in endoplasmic reticulum	ko04141	1	0.973288

## Sheet: Table S8
Table S8. List of cluster 3 KEGG pathway
KEGG pathway	ko_id	DEGs	P-value
Circadian rhythm - plant	ko04712	6	0.000101015
Plant hormone signal transduction	ko04075	16	0.000297505
Stilbenoid, diarylheptanoid and gingerol biosynthesis	ko00945	5	0.000748687
Plant-pathogen interaction	ko04626	10	0.00151678
Limonene and pinene degradation	ko00903	4	0.00304275
Zeatin biosynthesis	ko00908	3	0.00362991
Carotenoid biosynthesis	ko00906	3	0.0148321
Glycosaminoglycan degradation	ko00531	1	0.1029
Vitamin B6 metabolism	ko00750	2	0.0251705
Linoleic acid metabolism	ko00591	1	0.195314
alpha-Linolenic acid metabolism	ko00592	3	0.051867
Nicotinate and nicotinamide metabolism	ko00760	1	0.254337
Phosphatidylinositol signaling system	ko04070	4	0.0529314
Sphingolipid metabolism	ko00600	1	0.366777
Diterpenoid biosynthesis	ko00904	1	0.373646
AGE-RAGE signaling pathway in diabetic complications	ko04933	1	0.393814
Flavonoid biosynthesis	ko00941	1	0.419708
Arginine and proline metabolism	ko00330	2	0.297738
Alanine, aspartate and glutamate metabolism	ko00250	2	0.297738
Inositol phosphate metabolism	ko00562	2	0.357212
Lysine degradation	ko00310	1	0.474039
Fatty acid elongation	ko00062	1	0.479756
Cutin, suberine and wax biosynthesis	ko00073	1	0.485411
Regulation of autophagy	ko04140	1	0.485411
Arginine biosynthesis	ko00220	1	0.53365
N-Glycan biosynthesis	ko00510	1	0.543747
beta-Alanine metabolism	ko00410	1	0.543747
Porphyrin and chlorophyll metabolism	ko00860	1	0.563296
Endocytosis	ko04144	4	0.416984
SNARE interactions in vesicular transport	ko04130	1	0.572757
Nitrogen metabolism	ko00910	1	0.572757
Fatty acid degradation	ko00071	1	0.577411
Glycerophospholipid metabolism	ko00564	2	0.531757
Peroxisome	ko04146	2	0.53505
Phenylalanine metabolism	ko00360	1	0.599942
Valine, leucine and isoleucine degradation	ko00280	1	0.599942
Oxidative phosphorylation	ko00190	3	0.528192
Ubiquinone and other terpenoid-quinone biosynthesis	ko00130	1	0.621283
Tryptophan metabolism	ko00380	1	0.629501
Galactose metabolism	ko00052	1	0.641498
Cysteine and methionine metabolism	ko00270	2	0.6208
Phenylpropanoid biosynthesis	ko00940	3	0.620214
Proteasome	ko03050	1	0.709038
Glycerolipid metabolism	ko00561	1	0.718484
Ubiquitin mediated proteolysis	ko04120	2	0.728286
mRNA surveillance pathway	ko03015	2	0.728286
Fructose and mannose metabolism	ko00051	1	0.727627
Fatty acid metabolism	ko01212	1	0.745039
Glycine, serine and threonine metabolism	ko00260	1	0.763967
Glyoxylate and dicarboxylate metabolism	ko00630	1	0.804341
RNA transport	ko03013	2	0.8457
Glutathione metabolism	ko00480	1	0.828648
Protein processing in endoplasmic reticulum	ko04141	2	0.904095
Starch and sucrose metabolism	ko00500	2	0.934598
Pyrimidine metabolism	ko00240	1	0.904842
Glycolysis / Gluconeogenesis	ko00010	1	0.91198
Carbon metabolism	ko01200	2	0.970996
Amino sugar and nucleotide sugar metabolism	ko00520	1	0.939107
Ribosome	ko03010	1	0.999216

## Sheet: Table S9
Table S9. Listing information of the hub genes of cluster 1
ID	Rank	COG_class	COG_class_annotation	GO_annotation	KEGG_annotation	KEGG_pathway_annotation	KOG_class	KOG_class_annotation	Pfam_annotation	Swiss-Prot_annotation	eggNOG_class	eggNOG_class_annotation	NR_annotation	N-0DAT	L-15DAT	N-15DAT	L-25DAT	N-25DAT	L-35DAT	N-35DAT	L-45DAT	N-45DAT
BraA03g043360.3C.gene	13	--	--	Molecular Function: protein binding (GO:0005515);; Molecular Function: ATP binding (GO:0005524);; Cellular Component: cell wall (GO:0005618);; Cellular Component: nucleus (GO:0005634);; Cellular Component: Golgi apparatus (GO:0005794);; Cellular Component: cytosol (GO:0005829);; Cellular Component: plasma membrane (GO:0005886);; Biological Process: regulation of transcription, DNA-templated (GO:0…	K03283|1.12856e-52|brp:103860486|K03283 heat shock 70kDa protein 1/8 | (RefSeq) probable mediator of RNA polymerase II transcription subunit 37c	Spliceosome (ko03040);; Protein processing in endoplasmic reticulum (ko04141);; Endocytosis (ko04144)	[O]	Posttranslational modification, protein turnover, chaperones	--	Probable mediator of RNA polymerase II transcription subunit 37c OS=Arabidopsis thaliana OX=3702 GN=MED37D PE=1 SV=2	O	Posttranslational modification, protein turnover, chaperones	PREDICTED: probable mediator of RNA polymerase II transcription subunit 37c [Brassica rapa]	1.41162	52.0302	40.4198	38.11	50.6937	42.8979	16.9292	57.3841	31.2051
BraA09g019440.3C.gene	9	[M]	Cell wall/membrane/envelope biogenesis	Molecular Function: catalytic activity (GO:0003824);; Cellular Component: plastid (GO:0009536);; Molecular Function: coenzyme binding (GO:0050662);;	K13082|0|brp:103839279|K13082 bifunctional dihydroflavonol 4-reductase/flavanone 4-reductase [EC:1.1.1.219 1.1.1.234] | (RefSeq) DFR, DFR1, DFR2; dihydroflavonol-4-reductase	Flavonoid biosynthesis (ko00941)	[V]	Defense mechanisms	NAD dependent epimerase/dehydratase family;; 3-beta hydroxysteroid dehydrogenase/isomerase family;; NAD(P)H-binding;; GDP-mannose 4,6 dehydratase;; Male sterility protein;; NmrA-like family	Dihydroflavonol 4-reductase OS=Arabidopsis thaliana OX=3702 GN=DFRA PE=1 SV=2	M	Cell wall/membrane/envelope biogenesis	PREDICTED: dihydroflavonol-4-reductase [Brassica rapa]	0.66862	856.498	1.63166	721.441	1563.45	886.374	51.543	1034.67	3.84952
BraA01g016430.3C.gene	7	[I]	Lipid transport and metabolism	Molecular Function: iron ion binding (GO:0005506);; Biological Process: fatty acid biosynthetic process (GO:0006633);; Molecular Function: carotene beta-ring hydroxylase activity (GO:0010291);; Cellular Component: integral component of membrane (GO:0016021);; Biological Process: carotene metabolic process (GO:0016119);; Biological Process: xanthophyll biosynthetic process (GO:0016123);; Molecular…	K15746|3.33931e-171|brp:103863442|K15746 beta-carotene 3-hydroxylase [EC:1.14.13.129] | (RefSeq) beta-carotene 3-hydroxylase 1, chloroplastic	Carotenoid biosynthesis (ko00906)	--	--	Fatty acid hydroxylase superfamily	Beta-carotene 3-hydroxylase 1, chloroplastic OS=Arabidopsis thaliana OX=3702 GN=BETA-OHASE 1 PE=1 SV=1	S	Function unknown	PREDICTED: beta-carotene 3-hydroxylase 1, chloroplastic [Brassica rapa]	6.31646	81.6276	27.3977	90.8483	80.7319	91.1087	31.9471	65.2939	130.928
BraA03g052720.3C.gene	7	[I]	Lipid transport and metabolism	Molecular Function: iron ion binding (GO:0005506);; Biological Process: fatty acid biosynthetic process (GO:0006633);; Molecular Function: carotene beta-ring hydroxylase activity (GO:0010291);; Cellular Component: integral component of membrane (GO:0016021);; Biological Process: carotene metabolic process (GO:0016119);; Biological Process: xanthophyll biosynthetic process (GO:0016123);; Molecular…	K15746|2.07583e-165|brp:103861586|K15746 beta-carotene 3-hydroxylase [EC:1.14.13.129] | (RefSeq) BCH; beta-carotene 3-hydroxylase 1, chloroplastic	Carotenoid biosynthesis (ko00906)	--	--	Fatty acid hydroxylase superfamily	Beta-carotene 3-hydroxylase 1, chloroplastic OS=Arabidopsis thaliana OX=3702 GN=BETA-OHASE 1 PE=1 SV=1	S	Function unknown	beta-carotene 3-hydroxylase 1, chloroplastic [Brassica rapa]	3.7651	64.5324	18.3886	33.6353	54.525	73.1754	6.55823	64.5432	37.0302
BraA01g003090.3C.gene	7	[G]	Carbohydrate transport and metabolism	Molecular Function: nucleoside transmembrane transporter activity (GO:0005337);; Molecular Function: sugar:proton symporter activity (GO:0005351);; Molecular Function: glucose transmembrane transporter activity (GO:0005355);; Cellular Component: vacuolar membrane (GO:0005774);; Cellular Component: Golgi apparatus (GO:0005794);; Cellular Component: integral component of plasma membrane (GO:0005887…	--	--	[R]	General function prediction only	Sugar (and other) transporter;; Major Facilitator Superfamily	Monosaccharide-sensing protein 2 OS=Arabidopsis thaliana OX=3702 GN=MSSP2 PE=1 SV=2	G	Carbohydrate transport and metabolism	PREDICTED: monosaccharide-sensing protein 2 [Brassica rapa]	22.1057	238.508	70.4132	232.125	149.988	128.768	49.8014	121.495	23.3493
BraA09g049160.3C.gene	7	[V]	Defense mechanisms	Molecular Function: ATP binding (GO:0005524);; Cellular Component: vacuolar membrane (GO:0005774);; Cellular Component: plasma membrane (GO:0005886);; Molecular Function: xenobiotic-transporting ATPase activity (GO:0008559);; Cellular Component: integral component of membrane (GO:0016021);; Biological Process: transmembrane transport (GO:0055085);;	--	--	[Q]	Secondary metabolites biosynthesis, transport and catabolism	ABC transporter;; ABC transporter transmembrane region;; P-loop containing region of AAA domain;; AAA domain, putative AbiEii toxin, Type IV TA system;; 50S ribosome-binding GTPase;; Dynamin family	ABC transporter C family member 10 OS=Arabidopsis thaliana OX=3702 GN=ABCC10 PE=2 SV=2	V	Defense mechanisms	PREDICTED: ABC transporter C family member 10 [Brassica rapa]	1.01061	33.9061	7.29013	32.5115	43.7677	7.87982	13.7621	10.4214	5.96502
BraA04g017530.3C.gene	6	[M]	Cell wall/membrane/envelope biogenesis	Biological Process: lignin biosynthetic process (GO:0009809);; Molecular Function: cinnamoyl-CoA reductase activity (GO:0016621);; Biological Process: response to karrikin (GO:0080167);;	--	--	[V]	Defense mechanisms	NAD(P)H-binding;; NAD dependent epimerase/dehydratase family;; NmrA-like family	Cinnamoyl-CoA reductase-like SNL6 OS=Oryza sativa subsp. japonica OX=39947 GN=SNL6 PE=3 SV=1	M	Cell wall/membrane/envelope biogenesis	PREDICTED: cinnamoyl-CoA reductase-like SNL6 [Brassica rapa]	19.4891	443.778	23.3857	384.457	356.531	281.216	92.1145	141.473	36.6387
BraA03g047970.3C.gene	6	--	--	Molecular Function: hydrolase activity (GO:0016787);; Biological Process: phosphatidylinositol dephosphorylation (GO:0046856);;	--	--	[U]	Intracellular trafficking, secretion, and vesicular transport	Endonuclease/Exonuclease/phosphatase family	Type I inositol polyphosphate 5-phosphatase 2 OS=Arabidopsis thaliana OX=3702 GN=IP5P2 PE=1 SV=2	T	Signal transduction mechanisms	PREDICTED: type I inositol polyphosphate 5-phosphatase 2 isoform X2 [Brassica rapa]	5.12566	52.0386	16.0572	59.3527	45.3823	64.1413	69.9571	56.5084	1.83856
BraA01g018100.3C.gene	6	--	--	Molecular Function: microtubule motor activity (GO:0003777);; Cellular Component: cytoplasm (GO:0005737);; Biological Process: microtubule-based process (GO:0007017);; Cellular Component: dynein complex (GO:0030286);;	K10418|4.9321e-69|brp:103867072|K10418 dynein light chain LC8-type | (RefSeq) dynein light chain 2, cytoplasmic	--	[Z]	Cytoskeleton	Dynein light chain type 1	Dynein 8 kDa light chain, flagellar outer arm OS=Chlamydomonas reinhardtii OX=3055 PE=1 SV=1	S	Function unknown	PREDICTED: dynein light chain 2, cytoplasmic [Brassica rapa]	1.03742	6.20768	5.68481	86.5795	84.5233	54.5807	0.284816	18.356	221.472
BraA09g055480.3C.gene	6	[O]	Posttranslational modification, protein turnover, chaperones	Cellular Component: cytoplasm (GO:0005737);; Biological Process: protein folding (GO:0006457);;	--	--	[O]	Posttranslational modification, protein turnover, chaperones	X-domain of DnaJ-containing;; DnaJ domain	Chaperone protein dnaJ 10 OS=Arabidopsis thaliana OX=3702 GN=ATJ10 PE=2 SV=2	O	Posttranslational modification, protein turnover, chaperones	PREDICTED: chaperone protein dnaJ 10 isoform X2 [Brassica rapa]	0.900545	15.5343	7.01393	34.5996	15.1035	55.7525	29.179	58.3577	3.23002
BraA03g055800.3C.gene	6	[M]	Cell wall/membrane/envelope biogenesis	Cellular Component: nucleus (GO:0005634);; Biological Process: lignin biosynthetic process (GO:0009809);; Molecular Function: cinnamoyl-CoA reductase activity (GO:0016621);; Molecular Function: coenzyme binding (GO:0050662);; Biological Process: oxidation-reduction process (GO:0055114);; Biological Process: response to karrikin (GO:0080167);;	--	--	[V]	Defense mechanisms	NAD(P)H-binding;; NAD dependent epimerase/dehydratase family	Cinnamoyl-CoA reductase-like SNL6 OS=Oryza sativa subsp. japonica OX=39947 GN=SNL6 PE=3 SV=1	M	Cell wall/membrane/envelope biogenesis	PREDICTED: cinnamoyl-CoA reductase-like SNL6 [Brassica rapa]	5.46486	69.1098	6.12904	50.8766	60.6674	97.3206	18.7111	54.1352	16.121
BraA09g062380.3C.gene	6	[M]	Cell wall/membrane/envelope biogenesis	Molecular Function: 3-beta-hydroxy-delta5-steroid dehydrogenase activity (GO:0003854);; Molecular Function: alcohol dehydrogenase (NAD) activity (GO:0004022);; Biological Process: steroid biosynthetic process (GO:0006694);; Biological Process: lignin biosynthetic process (GO:0009809);; Molecular Function: cinnamyl-alcohol dehydrogenase activity (GO:0045551);; Molecular Function: coenzyme binding …	--	--	[V]	Defense mechanisms	NAD dependent epimerase/dehydratase family;; 3-beta hydroxysteroid dehydrogenase/isomerase family;; NAD(P)H-binding;; Male sterility protein;; GDP-mannose 4,6 dehydratase;; NmrA-like family	Tetraketide alpha-pyrone reductase 1 OS=Arabidopsis thaliana OX=3702 GN=TKPR1 PE=1 SV=1	M	Cell wall/membrane/envelope biogenesis	PREDICTED: cinnamoyl-CoA reductase 1 [Brassica rapa]	3.02378	20.0479	11.8329	33.0366	101.351	55.759	20.8772	53.9598	51.4066
BraA06g012970.3C.gene	5	[O]	Posttranslational modification, protein turnover, chaperones	Molecular Function: glutathione transferase activity (GO:0004364);; Cellular Component: cytosol (GO:0005829);; Biological Process: glutathione metabolic process (GO:0006749);; Biological Process: toxin catabolic process (GO:0009407);; Biological Process: response to toxic substance (GO:0009636);; Molecular Function: glutathione binding (GO:0043295);; Biological Process: 2,4,6-trinitrotoluene cata…	K00799|5.71299e-158|brp:103872504|K00799 glutathione S-transferase [EC:2.5.1.18] | (RefSeq) glutathione S-transferase U24	Glutathione metabolism (ko00480)	[O]	Posttranslational modification, protein turnover, chaperones	Glutathione S-transferase, N-terminal domain;; Glutathione S-transferase, N-terminal domain;; Glutathione S-transferase, C-terminal domain;; Glutathione S-transferase, C-terminal domain;; Glutathione S-transferase, N-terminal domain	Glutathione S-transferase U24 OS=Arabidopsis thaliana OX=3702 GN=GSTU24 PE=2 SV=1	O	Posttranslational modification, protein turnover, chaperones	PREDICTED: glutathione S-transferase U24 [Brassica rapa]	0.748916	46.7835	5.674	60.0164	46.0518	7.71735	43.3368	9.8361	4.62662
BraA01g013470.3C.gene	4	[Q]	Secondary metabolites biosynthesis, transport and catabolism	Cellular Component: plastid (GO:0009536);; Molecular Function: oxidoreductase activity (GO:0016491);; Molecular Function: metal ion binding (GO:0046872);; Biological Process: oxidation-reduction process (GO:0055114);;	K05277|0|brp:103860424|K05277 leucoanthocyanidin dioxygenase [EC:1.14.11.19] | (RefSeq) ANS, ANS1, ANS2; leucoanthocyanidin dioxygenase	Flavonoid biosynthesis (ko00941)	[QR]	Secondary metabolites biosynthesis, transport and catabolism;; General function prediction only	non-haem dioxygenase in morphine synthesis N-terminal;; 2OG-Fe(II) oxygenase superfamily	Leucoanthocyanidin dioxygenase OS=Arabidopsis thaliana OX=3702 GN=LDOX PE=1 SV=1	S	Function unknown	PREDICTED: leucoanthocyanidin dioxygenase [Brassica rapa]	1.40319	613.665	1.37107	565.57	1134.2	646.533	30.8068	595.401	3.68584
BraA10g030950.3C.gene	4	[Q]	Secondary metabolites biosynthesis, transport and catabolism	Molecular Function: protein binding (GO:0005515);; Cellular Component: nucleus (GO:0005634);; Cellular Component: cytoplasm (GO:0005737);; Biological Process: response to auxin (GO:0009733);; Biological Process: detection of bacterium (GO:0016045);; Molecular Function: L-ascorbic acid binding (GO:0031418);; Molecular Function: flavonol synthase activity (GO:0045431);; Molecular Function: naringen…	K05278|0|brp:103847177|K05278 flavonol synthase [EC:1.14.11.23] | (RefSeq) flavonol synthase/flavanone 3-hydroxylase	Flavonoid biosynthesis (ko00941)	[QR]	Secondary metabolites biosynthesis, transport and catabolism;; General function prediction only	non-haem dioxygenase in morphine synthesis N-terminal;; 2OG-Fe(II) oxygenase superfamily	Flavonol synthase/flavanone 3-hydroxylase OS=Arabidopsis thaliana OX=3702 GN=FLS1 PE=1 SV=1	S	Function unknown	PREDICTED: flavonol synthase/flavanone 3-hydroxylase [Brassica rapa]	6.78351	406.866	36.0682	379.726	124.039	243.916	14.9872	48.225	184.455
BraA10g002870.3C.gene	4	[Q]	Secondary metabolites biosynthesis, transport and catabolism	Molecular Function: iron ion binding (GO:0005506);; Molecular Function: oxidoreductase activity (GO:0016491);; Biological Process: oxidation-reduction process (GO:0055114);;	--	--	[QR]	Secondary metabolites biosynthesis, transport and catabolism;; General function prediction only	2OG-Fe(II) oxygenase superfamily;; non-haem dioxygenase in morphine synthesis N-terminal	1-aminocyclopropane-1-carboxylate oxidase homolog 6 OS=Arabidopsis thaliana OX=3702 GN=At1g04350 PE=2 SV=1	S	Function unknown	BnaA10g27790D [Brassica napus]	0.929177	24.0725	3.70462	28.2641	188.449	45.9476	17.7123	51.0154	1.53738
BraA03g050560.3C.gene	4	[Q]	Secondary metabolites biosynthesis, transport and catabolism	Cellular Component: plastid (GO:0009536);; Molecular Function: oxidoreductase activity (GO:0016491);; Molecular Function: metal ion binding (GO:0046872);; Biological Process: oxidation-reduction process (GO:0055114);;	K05277|0|brp:103861341|K05277 leucoanthocyanidin dioxygenase [EC:1.14.11.19] | (RefSeq) leucoanthocyanidin dioxygenase-like	Flavonoid biosynthesis (ko00941)	[QR]	Secondary metabolites biosynthesis, transport and catabolism;; General function prediction only	non-haem dioxygenase in morphine synthesis N-terminal;; 2OG-Fe(II) oxygenase superfamily	Leucoanthocyanidin dioxygenase OS=Arabidopsis thaliana OX=3702 GN=LDOX PE=1 SV=1	S	Function unknown	PREDICTED: leucoanthocyanidin dioxygenase-like [Brassica rapa]	2.78835	243.472	1.785	194.666	317.92	284.542	8.91136	218.676	2.14118
BraA09g042420.3C.gene	4	[Q]	Secondary metabolites biosynthesis, transport and catabolism	Molecular Function: ATP binding (GO:0005524);; Cellular Component: cytoplasm (GO:0005737);; Biological Process: flavonoid biosynthetic process (GO:0009813);; Biological Process: response to UV-B (GO:0010224);; Molecular Function: L-ascorbic acid binding (GO:0031418);; Molecular Function: naringenin 3-dioxygenase activity (GO:0045486);; Molecular Function: metal ion binding (GO:0046872);; Biologic…	K00475|0|brp:103841041|K00475 naringenin 3-dioxygenase [EC:1.14.11.9] | (RefSeq) naringenin,2-oxoglutarate 3-dioxygenase	Flavonoid biosynthesis (ko00941)	[QR]	Secondary metabolites biosynthesis, transport and catabolism;; General function prediction only	2OG-Fe(II) oxygenase superfamily;; non-haem dioxygenase in morphine synthesis N-terminal	Naringenin,2-oxoglutarate 3-dioxygenase (Fragment) OS=Matthiola incana OX=3724 GN=FHT PE=2 SV=1	S	Function unknown	PREDICTED: naringenin,2-oxoglutarate 3-dioxygenase isoform X1 [Brassica rapa]	13.1522	619.397	115.989	459.283	337.469	441.982	53.7915	334.18	210.194
BraA09g003800.3C.gene	4	[T]	Signal transduction mechanisms	Biological Process: phosphorelay signal transduction system (GO:0000160);; Cellular Component: nucleus (GO:0005634);; Cellular Component: cytosol (GO:0005829);; Molecular Function: histidine phosphotransfer kinase activity (GO:0009927);; Biological Process: phosphorylation (GO:0016310);; Molecular Function: protein histidine kinase binding (GO:0043424);; Biological Process: chiasma assembly (GO:0…	K14490|3.28294e-110|brp:103837209|K14490 histidine-containing phosphotransfer peotein | (RefSeq) histidine-containing phosphotransfer protein 2-like	Plant hormone signal transduction (ko04075)	[T]	Signal transduction mechanisms	Hpt domain	Histidine-containing phosphotransfer protein 2 OS=Arabidopsis thaliana OX=3702 GN=AHP2 PE=1 SV=1	T	Signal transduction mechanisms	PREDICTED: histidine-containing phosphotransfer protein 2-like [Brassica rapa]	1.97408	38.9315	10.2568	38.2238	27.6573	20.7341	12.5366	20.0293	7.26356
BraA01g009230.3C.gene	4	--	--	Molecular Function: calcium ion binding (GO:0005509);; Cellular Component: cytoplasm (GO:0005737);; Cellular Component: plasma membrane (GO:0005886);; Biological Process: response to cold (GO:0009409);; Biological Process: response to water deprivation (GO:0009414);; Biological Process: response to salt stress (GO:0009651);; Biological Process: abscisic acid-activated signaling pathway (GO:000973…	K06268|2.34676e-153|brp:103855561|K06268 serine/threonine-protein phosphatase 2B regulatory subunit | (RefSeq) calcineurin B-like protein 1	--	[T]	Signal transduction mechanisms	EF hand;; EF-hand domain;; EF hand;; EF-hand domain pair	Calcineurin B-like protein 1 OS=Arabidopsis thaliana OX=3702 GN=CBL1 PE=1 SV=3	DTZ	Cell cycle control, cell division, chromosome partitioning;; Signal transduction mechanisms;; Cytoskeleton	PREDICTED: calcineurin B-like protein 1 [Brassica rapa]	1.51692	16.5969	4.39034	59.5288	6.25688	72.4085	56.9659	100.149	1.94894

## Sheet: Table S10
Table S10. Listing information of the hub genes of cluster 3
ID	Rank	COG_class	COG_class_annotation	GO_annotation	KEGG_annotation	KEGG_pathway_annotation	KOG_class	KOG_class_annotation	Pfam_annotation	Swiss-Prot_annotation	eggNOG_class	eggNOG_class_annotation	NR_annotation	N-0DAT	L-15DAT	N-15DAT	L-25DAT	N-25DAT	L-35DAT	N-35DAT	L-45DAT	N-45DAT
BraA10g004630.3C.gene	189	--	--	Molecular Function: ubiquitin-protein transferase activity (GO:0004842);; Molecular Function: zinc ion binding (GO:0008270);; Biological Process: response to UV-B (GO:0010224);; Biological Process: protein ubiquitination (GO:0016567);; Cellular Component: intracellular part (GO:0044424);; Biological Process: cellular response to hypoxia (GO:0071456);;	K11968|0|brp:103844087|K11968 ariadne-1 [EC:2.3.2.27] | (RefSeq) probable E3 ubiquitin-protein ligase ARI12	--	[O]	Posttranslational modification, protein turnover, chaperones	IBR domain, a half RING-finger domain	Probable E3 ubiquitin-protein ligase ARI12 OS=Arabidopsis thaliana OX=3702 GN=ARI12 PE=2 SV=2	O	Posttranslational modification, protein turnover, chaperones	PREDICTED: probable E3 ubiquitin-protein ligase ARI12 [Brassica rapa]	0.061104	0.366923	0.381032	0.245381	2.7241	1.57092	1.92511	5.99313	0.194602
BraA03g004250.3C.gene	102	[V]	Defense mechanisms	Biological Process: drug transmembrane transport (GO:0006855);; Molecular Function: drug transmembrane transporter activity (GO:0015238);; Molecular Function: antiporter activity (GO:0015297);; Cellular Component: integral component of membrane (GO:0016021);;	K03327|0|brp:103855864|K03327 multidrug resistance protein, MATE family | (RefSeq) protein DETOXIFICATION 28-like	--	[R]	General function prediction only	MatE	Protein DETOXIFICATION 28 OS=Arabidopsis thaliana OX=3702 GN=DTX28 PE=3 SV=1	B	Chromatin structure and dynamics	PREDICTED: protein DETOXIFICATION 28-like [Brassica rapa]	0.042525	1.43843	0.648818	1.6802	4.90644	6.72105	2.2285	14.2591	1.38246
BraA06g000010.3C.gene	93	[O]	Posttranslational modification, protein turnover, chaperones	Molecular Function: protein kinase activity (GO:0004672);; Molecular Function: ubiquitin-protein transferase activity (GO:0004842);; Molecular Function: protein binding (GO:0005515);; Molecular Function: ATP binding (GO:0005524);; Cellular Component: cytoplasm (GO:0005737);; Biological Process: protein phosphorylation (GO:0006468);; Biological Process: ubiquitin-dependent protein catabolic proces…	--	--	[O]	Posttranslational modification, protein turnover, chaperones	Ubiquitin-conjugating enzyme	Ubiquitin-conjugating enzyme E2 11 OS=Arabidopsis thaliana OX=3702 GN=UBC11 PE=1 SV=2	O	Posttranslational modification, protein turnover, chaperones	PREDICTED: ubiquitin-conjugating enzyme E2 11-like [Brassica rapa]	24.2939	116.61	69.3059	126.126	248.761	210.695	94.7224	381.167	82.9412
BraA07g004380.3C.gene	93	[O]	Posttranslational modification, protein turnover, chaperones	Molecular Function: ubiquitin-protein transferase activity (GO:0004842);; Molecular Function: ATP binding (GO:0005524);; Cellular Component: cytoplasm (GO:0005737);; Biological Process: ubiquitin-dependent protein catabolic process (GO:0006511);; Biological Process: protein ubiquitination (GO:0016567);;	--	--	[O]	Posttranslational modification, protein turnover, chaperones	Ubiquitin-conjugating enzyme	Ubiquitin-conjugating enzyme E2 29 OS=Arabidopsis thaliana OX=3702 GN=UBC29 PE=2 SV=1	O	Posttranslational modification, protein turnover, chaperones	PREDICTED: ubiquitin-conjugating enzyme E2 29 [Brassica rapa]	3.68095	21.0099	2.88881	19.7311	58.2564	80.808	6.10627	118.992	1.91337
BraA07g008540.3C.gene	71	[MDT]	Cell wall/membrane/envelope biogenesis;; Cell cycle control, cell division, chromosome partitioning;; Signal transduction mechanisms	Molecular Function: ATP binding (GO:0005524);; Cellular Component: plasma membrane (GO:0005886);; Cellular Component: chloroplast (GO:0009507);; Molecular Function: ATPase activity (GO:0016887);; Biological Process: protein metabolic process (GO:0019538);;	--	--	[O]	Posttranslational modification, protein turnover, chaperones	Ankyrin repeats (3 copies);; Ankyrin repeats (many copies);; Ankyrin repeats (many copies);; Ankyrin repeat;; Ankyrin repeat;; ATPase family associated with various cellular activities (AAA);; AAA domain	Protein CfxQ homolog OS=Cyanidioschyzon merolae (strain 10D) OX=280699 GN=cfxQ PE=3 SV=2	O	Posttranslational modification, protein turnover, chaperones	PREDICTED: uncharacterized protein LOC103828625 [Brassica rapa]	13.7188	17.8157	12.5151	33.7328	33.4332	49.9036	28.3464	82.8193	19.0971
BraA10g012720.3C.gene	68	--	--	Cellular Component: nucleosome (GO:0000786);; Cellular Component: nuclear chromatin (GO:0000790);; Molecular Function: DNA binding (GO:0003677);; Cellular Component: nucleolus (GO:0005730);; Biological Process: chromatin silencing (GO:0006342);; Biological Process: DNA mediated transformation (GO:0009294);; Biological Process: response to wounding (GO:0009611);; Biological Process: response to ba…	K11251|1.61245e-57|bna:106423183|K11251 histone H2A | (RefSeq) histone H2A.6	--	[B]	Chromatin structure and dynamics	C-terminus of histone H2A;; Core histone H2A/H2B/H3/H4;; Histone-like transcription factor (CBF/NF-Y) and archaeal histone	Histone H2A.6 OS=Arabidopsis thaliana OX=3702 GN=RAT5 PE=1 SV=1	B	Chromatin structure and dynamics	PREDICTED: histone H2A.6 [Brassica rapa]	5.40222	24.8493	20.98	26.4879	132.049	102.853	51.6835	153.763	11.4192
BraA05g005940.3C.gene	65	--	--	Molecular Function: DNA binding (GO:0003677);; Molecular Function: transcription factor activity, sequence-specific DNA binding (GO:0003700);; Cellular Component: nucleus (GO:0005634);; Biological Process: regulation of transcription, DNA-templated (GO:0006355);; Biological Process: response to cold (GO:0009409);; Biological Process: response to chitin (GO:0010200);; Molecular Function: metal ion…	--	--	[R]	General function prediction only	Ankyrin repeats (many copies);; Ankyrin repeat;; Ankyrin repeats (3 copies);; Ankyrin repeat;; Zinc finger C-x8-C-x5-C-x3-H type (and similar)	Zinc finger CCCH domain-containing protein 29 OS=Arabidopsis thaliana OX=3702 GN=At2g40140 PE=1 SV=1	S	Function unknown	PREDICTED: zinc finger CCCH domain-containing protein 29-like [Brassica rapa]	2.3548	8.07759	4.75364	5.58044	9.66298	37.8913	57.5235	22.3245	2.18581
BraA09g046730.3C.gene	65	--	--	Molecular Function: DNA binding (GO:0003677);; Molecular Function: transcription factor activity, sequence-specific DNA binding (GO:0003700);; Cellular Component: nucleus (GO:0005634);; Biological Process: regulation of transcription, DNA-templated (GO:0006355);; Biological Process: response to chitin (GO:0010200);; Molecular Function: metal ion binding (GO:0046872);;	--	--	[R]	General function prediction only	Ankyrin repeats (many copies);; Ankyrin repeat;; Ankyrin repeat;; Zinc finger C-x8-C-x5-C-x3-H type (and similar)	Zinc finger CCCH domain-containing protein 47 OS=Arabidopsis thaliana OX=3702 GN=At3g55980 PE=2 SV=1	S	Function unknown	PREDICTED: zinc finger CCCH domain-containing protein 47 [Brassica rapa]	42.403	80.6482	72.5062	115.669	41.997	383.631	337.912	251.013	26.739
BraA06g005050.3C.gene	64	[T]	Signal transduction mechanisms	Cellular Component: integral component of membrane (GO:0016021);;	--	--	[R]	General function prediction only	Ankyrin repeats (3 copies);; Ankyrin repeats (many copies);; Ankyrin repeats (many copies);; Ankyrin repeat;; Ankyrin repeat;; Domain of unknown function	Ankyrin repeat-containing protein At5g02620 OS=Arabidopsis thaliana OX=3702 GN=At5g02620 PE=1 SV=1	S	Function unknown	ankyrin repeat-containing protein At5g02620-like [Brassica napus]	0.239687	1.19944	1.07189	1.19858	1.63389	5.06126	1.79404	7.66982	0.940355
BraA04g029210.3C.gene	64	--	--	Cellular Component: nucleus (GO:0005634);; Cellular Component: cytoplasm (GO:0005737);; Biological Process: induced systemic resistance, jasmonic acid mediated signaling pathway (GO:0009864);; Biological Process: polarity specification of adaxial/abaxial axis (GO:0009944);; Biological Process: proximal/distal pattern formation (GO:0009954);; Biological Process: floral organ abscission (GO:0010227…	K14508|0|bna:106431086|K14508 regulatory protein NPR1 | (RefSeq) regulatory protein NPR5-like	Plant hormone signal transduction (ko04075)	[R]	General function prediction only	Domain of unknown function (DUF3420);; Ankyrin repeats (3 copies);; Ankyrin repeat;; Ankyrin repeats (many copies);; Ankyrin repeat;; Ankyrin repeats (many copies)	Regulatory protein NPR5 OS=Arabidopsis thaliana OX=3702 GN=NPR5 PE=1 SV=1	S	Function unknown	regulatory protein NPR5 [Brassica napus]	0.613221	3.00103	0.814842	3.50924	6.48451	4.912	2.46886	11.9669	0.14486
BraA06g019990.3C.gene	59	[T]	Signal transduction mechanisms	Molecular Function: protein serine/threonine/tyrosine kinase activity (GO:0004712);; Molecular Function: signal transducer activity (GO:0004871);; Molecular Function: ATP binding (GO:0005524);; Cellular Component: nucleus (GO:0005634);; Cellular Component: cytoplasm (GO:0005737);; Biological Process: protein phosphorylation (GO:0006468);; Biological Process: response to oxidative stress (GO:00069…	--	--	[T]	Signal transduction mechanisms	Protein tyrosine kinase;; Protein kinase domain	Serine/threonine-protein kinase HT1 OS=Arabidopsis thaliana OX=3702 GN=HT1 PE=1 SV=1	T	Signal transduction mechanisms	PREDICTED: serine/threonine-protein kinase HT1 [Brassica rapa]	0.884885	0.931998	1.09101	1.37683	1.53875	3.45677	2.90076	11.1175	1.94585
BraA08g027360.3C.gene	47	[K]	Transcription	Molecular Function: ubiquitin-protein transferase activity (GO:0004842);; Molecular Function: protein binding (GO:0005515);; Cellular Component: nucleus (GO:0005634);; Cellular Component: cytoplasm (GO:0005737);; Biological Process: auxin-activated signaling pathway (GO:0009734);; Biological Process: lateral root formation (GO:0010311);; Biological Process: protein ubiquitination (GO:0016567);; C…	K03875|0|brp:103835748|K03875 F-box and leucine-rich repeat protein 1 (S-phase kinase-associated protein 2) | (RefSeq) F-box protein SKP2A	Ubiquitin mediated proteolysis (ko04120)	[R]	General function prediction only	Leucine Rich repeat;; Leucine Rich repeats (2 copies);; Leucine Rich Repeat	F-box protein SKP2A OS=Arabidopsis thaliana OX=3702 GN=SKP2A PE=1 SV=1	S	Function unknown	PREDICTED: F-box protein SKP2A [Brassica rapa]	1.95398	3.08445	2.60313	5.5818	11.8579	12.8921	2.21957	22.5864	13.9147
BraA06g043760.3C.gene	42	[T]	Signal transduction mechanisms	Molecular Function: protein serine/threonine phosphatase activity (GO:0004722);; Cellular Component: nucleus (GO:0005634);; Biological Process: protein dephosphorylation (GO:0006470);; Cellular Component: chloroplast (GO:0009507);; Molecular Function: metal ion binding (GO:0046872);;	K06269|0|brp:103827974|K06269 serine/threonine-protein phosphatase PP1 catalytic subunit [EC:3.1.3.16] | (RefSeq) serine/threonine-protein phosphatase PP1 isozyme 7	mRNA surveillance pathway (ko03015)	[TR]	Signal transduction mechanisms;; General function prediction only	Calcineurin-like phosphoesterase;; Serine-threonine protein phosphatase N-terminal domain	Serine/threonine-protein phosphatase PP1 isozyme 7 OS=Arabidopsis thaliana OX=3702 GN=TOPP7 PE=1 SV=3	T	Signal transduction mechanisms	PREDICTED: serine/threonine-protein phosphatase PP1 isozyme 7 isoform X1 [Brassica rapa]	5.15015	7.34715	11.7465	8.28743	7.18217	28.5303	16.5165	38.3368	11.7137
BraA06g011390.3C.gene	33	--	--	Cellular Component: cytoplasm (GO:0005737);; Biological Process: embryo sac development (GO:0009553);; Biological Process: pollen development (GO:0009555);; Biological Process: pollen tube guidance (GO:0010183);; Biological Process: stamen development (GO:0048443);;	--	--	[C]	Energy production and conversion	CBS domain	SNF1-related protein kinase regulatory subunit gamma-like PV42a OS=Arabidopsis thaliana OX=3702 GN=PV42A PE=2 SV=1	S	Function unknown	PREDICTED: LOW QUALITY PROTEIN: SNF1-related protein kinase regulatory subunit gamma-like PV42a [Brassica rapa]	1.35253	4.40574	0.561463	8.36908	17.8333	8.0296	0.49597	26.0377	0.0354397
BraA03g054880.3C.gene	30	[O]	Posttranslational modification, protein turnover, chaperones	Molecular Function: ATP binding (GO:0005524);; Cellular Component: plasma membrane (GO:0005886);; Biological Process: female gamete generation (GO:0007292);; Cellular Component: proteasome regulatory particle, base subcomplex (GO:0008540);; Biological Process: response to heat (GO:0009408);; Biological Process: meristem structural organization (GO:0009933);; Biological Process: leaf morphogenesis…	K03062|5.07634e-144|crb:CARUB_v10004747mg|K03062 26S proteasome regulatory subunit T2 | (RefSeq) hypothetical protein	Proteasome (ko03050)	[O]	Posttranslational modification, protein turnover, chaperones	ATPase family associated with various cellular activities (AAA);; S1 RNA binding domain	26S proteasome regulatory subunit 4 homolog A OS=Arabidopsis thaliana OX=3702 GN=RPT2A PE=1 SV=1	O	Posttranslational modification, protein turnover, chaperones	BnaA03g58880D [Brassica napus]	19.0835	16.0039	41.8562	18.0547	20.5166	73.9245	41.4702	82.3639	26.2408
BraA03g015970.3C.gene	20	[T]	Signal transduction mechanisms	Molecular Function: protein serine/threonine phosphatase activity (GO:0004722);; Cellular Component: nucleus (GO:0005634);; Biological Process: protein dephosphorylation (GO:0006470);; Cellular Component: plastid (GO:0009536);; Biological Process: response to wounding (GO:0009611);; Biological Process: abscisic acid-activated signaling pathway (GO:0009738);; Molecular Function: metal ion binding …	--	--	[T]	Signal transduction mechanisms	Protein phosphatase 2C;; Protein phosphatase 2C	Probable protein phosphatase 2C 25 OS=Arabidopsis thaliana OX=3702 GN=At2g30020 PE=1 SV=1	T	Signal transduction mechanisms	PREDICTED: probable protein phosphatase 2C 25 [Brassica rapa]	12.4744	12.1901	15.3451	29.3792	5.05293	147.963	35.9595	160.924	5.1152
BraA05g014240.3C.gene	20	[T]	Signal transduction mechanisms	Molecular Function: protein serine/threonine phosphatase activity (GO:0004722);; Cellular Component: nucleus (GO:0005634);; Biological Process: protein dephosphorylation (GO:0006470);; Cellular Component: plastid (GO:0009536);; Biological Process: response to wounding (GO:0009611);; Biological Process: abscisic acid-activated signaling pathway (GO:0009738);; Molecular Function: metal ion binding …	--	--	[T]	Signal transduction mechanisms	Protein phosphatase 2C	Probable protein phosphatase 2C 25 OS=Arabidopsis thaliana OX=3702 GN=At2g30020 PE=1 SV=1	T	Signal transduction mechanisms	PREDICTED: probable protein phosphatase 2C 25 [Brassica rapa]	7.29837	3.06047	2.84769	12.9543	2.93096	55.5017	45.3193	110.95	2.43843
BraA09g051710.3C.gene	20	[T]	Signal transduction mechanisms	Molecular Function: protein serine/threonine phosphatase activity (GO:0004722);; Cellular Component: mitochondrion (GO:0005739);; Biological Process: protein dephosphorylation (GO:0006470);; Molecular Function: metal ion binding (GO:0046872);;	K14803|0|brp:103842048|K14803 protein phosphatase PTC2/3 [EC:3.1.3.16] | (RefSeq) probable protein phosphatase 2C 49	--	[T]	Signal transduction mechanisms	Protein phosphatase 2C	Probable protein phosphatase 2C 49 OS=Arabidopsis thaliana OX=3702 GN=At3g62260 PE=2 SV=1	T	Signal transduction mechanisms	PREDICTED: probable protein phosphatase 2C 49 isoform X1 [Brassica rapa]	6.34646	7.18688	13.0862	6.35621	14.3303	49.2036	22.6194	52.5985	11.9873
BraA09g040670.3C.gene	20	[T]	Signal transduction mechanisms	Molecular Function: protein serine/threonine phosphatase activity (GO:0004722);; Cellular Component: nucleus (GO:0005634);; Cellular Component: plasma membrane (GO:0005886);; Biological Process: protein dephosphorylation (GO:0006470);; Cellular Component: plasmodesma (GO:0009506);; Biological Process: red light signaling pathway (GO:0010161);; Molecular Function: metal ion binding (GO:0046872);;	--	--	[T]	Signal transduction mechanisms	Protein phosphatase 2C;; Stage II sporulation protein E (SpoIIE)	Probable protein phosphatase 2C 9 OS=Arabidopsis thaliana OX=3702 GN=At1g22280 PE=1 SV=1	T	Signal transduction mechanisms	PREDICTED: probable protein phosphatase 2C 9 isoform X1 [Brassica rapa]	13.058	19.6751	23.6651	37.9416	41.0006	73.3819	98.8637	98.3312	17.5905
BraA03g011680.3C.gene	14	--	--	Molecular Function: phosphatidylinositol phospholipase C activity (GO:0004435);; Molecular Function: signal transducer activity (GO:0004871);; Cellular Component: intracellular (GO:0005622);; Biological Process: chloroplast organization (GO:0009658);; Biological Process: lipid catabolic process (GO:0016042);; Biological Process: intracellular signal transduction (GO:0035556);; Biological Process:…	--	--	--	--	--	Protein PSY1 OS=Arabidopsis thaliana OX=3702 GN=PSY1 PE=1 SV=1	S	Function unknown	PREDICTED: protein PSY1-like [Brassica rapa]	8.40562	18.3627	7.52318	10.2232	140.362	39.2079	32.0363	80.6682	7.30624

[truncated: 2 more sheets: Table S11, Table S12]
